# Supplementary material for: Serum Insufficiency Induces RANKL-Independent Osteoclast Formation during Developing Ischemic ONFH
Source: Biomedicines. 2021 Jun 17;9(6):685. doi: 10.3390/biomedicines9060685 (PMC8234979; doi:10.3390/biomedicines9060685)
Supplement: Supplementary file 1 [file biomedicines-09-00685-s001.zip]

Archive with 1 entries (1 files):
- biomedicines-1237907-supplementary.pdf
